# Supplementary material for: Diagnostic performance of artificial intelligence model for pneumonia from chest radiography
Source: PLoS One. 2021 Apr 15;16(4):e0249399. doi: 10.1371/journal.pone.0249399 (PMC8049482; doi:10.1371/journal.pone.0249399)
Supplement: S1 Data — (XLSX) [file pone.0249399.s001.xlsx]

## Sheet: pneumonia (n=212)
case_ID	sex	age	concomittent pulmonary disease	height	weight	BMI	CXR	ICD-10	Abnormality Score(Probability)
1	F	63	old tuberculosis	153	52	22.2137	PA	J189	0.578669
2	F	91	old tuberculosis	150	35	15.5556	AP	J189	0.69292
3	F	59		163	68	25.5937	PA	J189	0.774958
4	M	75		167.6	49.7	17.6933	AP	J189	0.525589
5	F	77		153	65	27.7671	AP	J189	0.640373
6	F	71		148	49	22.3703	AP	J189	0.515463
7	F	76	old tuberculosis	153	40	17.0874	PA	J189	0.703406
8	M	87		170	60	20.7612	AP	J189	0.659659
9	F	49		160.4	56.1	21.8049	PA	J189	0.816891
10	M	61	old tuberculosis	164	55	20.4491	PA	J189	0.650756
11	M	55		176	76	24.5351	PA	J189	0.712184
12	M	92	old tuberculosis	168	50	17.7154	AP	J189	0.583844
13	M	54	old tuberculosis	167	60	21.5139	AP	J189	0.578206
14	M	81		168	40	14.1723	AP	J189	0.685934
15	M	64		176	67	21.6296	PA	J189	0.563631
16	F	60		155	55	22.8928	PA	J189	0.582208
17	M	80	bronchiectasis	164	47	17.4747	AP	J189	0.5547
18	M	81	bronchiectasis	164.2	72.4	26.853	PA	J189	0.699115
19	M	63	lung cancer	165	62	22.7732	AP	J188	0.758398
20	M	56	COPD	174	58	19.1571	AP	J159	0.751993
21	M	72		162	52	19.8141	AP	J189	0.556303
22	F	62		158	88	35.2508	PA	J189	0.647849
23	F	89	asthma	144	57	27.4884	AP	J189	0.604398
24	M	91		168	53	18.7783	AP	J189	0.639398
25	M	74	bronchiectasis	173	75	25.0593	AP	J180	0.694441
26	M	81		170.7	57.3	19.6647	PA	J189	0.709748
27	M	56		175	76	24.8163	AP	J851	0.780063
28	M	47		175	85	27.7551	PA	J189	0.396162
29	F	87	COPD	150	38	16.8889	AP	J180	0.640184
30	M	77		160	46	17.9688	AP	J189	0.599546
31	M	76	old tuberculosis	172	62.3	21.0587	PA	J189	0.468789
32	M	70	COPD	168	55	19.487	AP	J189	0.71988
33	F	52		155.9	50.3	20.6955	PA	J189	0.582068
34	M	48		160	47	18.3594	AP	J189	0.842177
35	F	64		155	65	27.0552	AP	J189	0.706426
36	M	71	old tuberculosis	165	48	17.6309	AP	J189	0.65232
37	M	70	old tuberculosis	168	50	17.7154	PA	J189	0.62708
38	M	76		165	45	16.5289	AP	J189	0.760208
39	M	62		182	95	28.6801	AP	J189	0.724343
40	M	69		166	68.7	24.931	PA	J189	0.707485
41	M	71		171	69.7	23.8364	PA	J189	0.758544
42	F	66		163	59	22.2063	PA	J159	0.547515
43	F	87		135	27	14.8148	AP	J189	0.657599
44	M	81		175	75	24.4898	AP	J189	0.748444
45	F	60	old tuberculosis	172	72	24.3375	PA	J189	0.555347
46	M	82	pneumoconiosis	158.4	62.5	24.9098	AP	J189	0.702969
47	F	85		160	40	15.625	AP	J189	0.648239
48	F	52		165	67	24.6097	PA	J189	0.53323
49	M	68		168	52	18.424	AP	J189	0.634154
50	M	82		161.9	48.9	18.6559	PA	J189	0.61741
51	F	85	asthma	158	65	26.0375	AP	J189	0.751158
52	M	83		165	50	18.3655	AP	J189	0.72494
53	M	50	old tuberculosis	167.7	64.3	22.8636	PA	J189	0.720109
54	F	55	asthma	163	67	25.2174	AP	J189	0.642699
55	M	53	asthma	162.3	79.1	30.0289	PA	J189	0.575395
56	M	73		170	60	20.7612	AP	J189	0.698246
57	M	68	old tuberculosis	175	48	15.6735	AP	J189	0.658419
58	M	79		160	55	21.4844	AP	J189	0.71866
59	M	70		176	55	17.7557	AP	J189	0.766221
60	F	75		150	38	16.8889	AP	J189	0.706621
61	M	74		170	60	20.7612	AP	J189	0.726143
62	F	79		140	35	17.8571	AP	J189	0.76736
63	M	75		168	78	27.6361	AP	J189	0.75777
64	M	74	old tuberculosis	172	42	14.1969	AP	J180	0.677509
65	M	87		160	64	25	AP	J189	0.662978
66	M	54	old tuberculosis	176	58	18.7242	PA	B206	0.655014
67	F	76		156	70	28.764	AP	J189	0.748837
68	M	84	pneumoconiosis	158.8	67.3	26.6879	PA	J189	0.582762
69	M	44		170	65	22.4913	PA	J189	0.616041
70	M	63	old tuberculosis	172	70	23.6614	AP	J189	0.755801
71	F	68	old tuberculosis	150	45	20	AP	J189	0.746398
72	F	81	COPD	160	80	31.25	AP	J189	0.756128
73	M	56	lung cancer	168	76	26.9274	PA	J189	0.565184
74	M	58		161.4	57.3	21.9962	PA	J159	0.59993
75	F	69		160	58	22.6562	PA	J189	0.66674
76	M	81		173	65	21.7181	AP	J189	0.669698
77	M	75		170	80	27.6817	AP	J189	0.722184
78	M	76		176	70	22.5981	AP	J189	0.698543
79	F	86		150	36	16	AP	J189	0.782956
80	F	75		150	60	26.6667	AP	J189	0.679753
81	F	58		163	73	27.4756	PA	J189	0.630009
82	M	79		171	64.9	22.1949	AP	J189	0.771901
83	F	76		150	70	31.1111	AP	J189	0.683165
84	M	73	old tuberculosis	160	45	17.5781	AP	J180	0.762718
85	M	79	lung cancer	169	52	18.2066	AP	J189	0.656208
86	F	62	lung cancer	150	40	17.7778	AP	J189	0.676751
87	M	78	old tuberculosis	167	70	25.0995	AP	J180	0.741489
88	M	72	old tuberculosis	165	55	20.202	PA	J159	0.641888
89	M	86		172	55	18.5911	AP	J189	0.75032
90	M	57		175	74	24.1633	AP	J189	0.649042
91	M	25		179	75	23.4075	PA	J189	0.678686
92	M	42	lung cancer, old tuberculosis	171.5	67.4	22.9156	PA	J189	0.704945
93	F	79		158	41	16.4237	AP	J189	0.617603
94	M	45		170	63.5	21.9723	AP	J189	0.738416
95	M	77		167	53	19.0039	AP	J189	0.68947
96	M	59	asthma	171	70	23.939	AP	J189	0.721943
97	M	78	COPD	170	70	24.2215	PA	J189	0.698535
98	F	26		162.5	57	21.5858	PA	J189	0.644718
99	M	80		165	50	18.3655	AP	J159	0.692799
100	M	38		178.3	85.1	26.7687	PA	J189	0.68629
101	F	68	pulmonary embolism	160	45	17.5781	AP	J189	0.473603
102	F	75	COPD	156	58.5	24.0385	AP	J189	0.662618
103	F	80		145	43	20.4518	AP	J189	0.600981
104	M	33		170	70	24.2215	PA	J189	0.565217
105	F	65	COPD	150	62	27.5556	PA	J189	0.634357
106	M	74		170	55	19.0311	AP	J189	0.770187
107	F	79		159	70	27.6888	AP	J189	0.565617
108	F	76		158	67	26.8386	AP	J189	0.634524
109	M	85	COPD	160	58	22.6562	AP	J189	0.740404
110	F	51	COPD	154	52	21.9261	PA	J189	0.685493
111	M	80	COPD	168	72	25.5102	PA	J189	0.554098
112	M	72	COPD	164	53	19.7055	PA	J189	0.753905
113	M	72		170	67	23.1834	AP	J189	0.582417
114	M	73		160	48	18.75	AP	J189	0.675427
115	M	35	asthma	177	53.8	17.1726	PA	J189	0.506669
116	M	81	ILD	172	70	23.6614	AP	J189	0.747109
117	F	90		150	30	13.3333	AP	J189	0.648241
118	M	57		165.7	67.8	24.6936	PA	J159	0.540353
119	M	53		172	105	35.4922	AP	J189	0.75116
120	F	79	asthma	150	35	15.5556	AP	J189	0.682053
121	F	88		154	60.1	25.3415	AP	J189	0.629038
122	F	54		155	70	29.1363	PA	J189	0.392822
123	F	38		167	62	22.231	PA	J189	0.547635
124	M	77	old tuberculosis	170	73	25.2595	AP	J189	0.694579
125	M	70	old tuberculosis	158	75	30.0433	AP	J188	0.739803
126	F	50		150	55	24.4444	AP	J189	0.718829
127	F	44		158	60	24.0346	PA	J189	0.601031
128	M	44	old tuberculosis	169.7	88.6	30.7659	PA	J189	0.67277
129	M	77		163	42	15.8079	AP	J189	0.687796
130	M	77		165	65	23.8751	AP	J189	0.554597
131	M	80	asthma	160	60	23.4375	AP	J189	0.795783
132	M	34		180	76.5	23.6111	PA	J189	0.501864
133	M	82	pneumoconiosis	165	48	17.6309	AP	J189	0.694474
134	M	60	old tuberculosis	170	65	22.4913	AP	J189	0.819333
135	F	95	COPD	153	38	16.2331	AP	J189	0.676992
136	M	79		174	70	23.1206	AP	J189	0.718153
137	M	57		170	55	19.0311	AP	J189	0.763069
138	M	79		158	42	16.8242	AP	J189	0.674277
139	F	38		160	58	22.6562	PA	J189	0.583791
140	M	51		173	62	20.7157	PA	J189	0.651227
141	F	45		153	63	26.9127	PA	J189	0.551188
142	F	31		165	57	20.9366	PA	J189	0.497463
143	F	71		148	56	25.5661	PA	J189	0.562219
144	F	84		158	65	26.0375	AP	J189	0.640696
145	M	93		180	63	19.4444	AP	J189	0.546992
146	F	75	old tuberculosis	149.8	53.7	23.9304	PA	J189	0.671754
147	F	22		162	75	28.578	PA	J189	0.764568
148	M	70	old tuberculosis	168	65	23.03	AP	J189	0.573951
149	F	35		160.4	51.1	19.8615	PA	J189	0.636932
150	F	58		142	47	23.3089	AP	J189	0.571312
151	M	77		172	60	20.2812	AP	J189	0.700547
152	M	86	old tuberculosis	170	50	17.301	AP	J189	0.709765
153	M	73	old tuberculosis	174	81	26.7539	PA	J189	0.739794
154	F	37	COPD	158	58	23.2335	PA	J189	0.667451
155	F	38		157.4	46	18.5673	PA	J189	0.362689
156	F	60		158	62	24.8358	PA	J189	0.623882
157	M	67	old tuberculosis	170	49	16.955	PA	J189	0.666698
158	M	69		176	65	20.984	AP	J180	0.684431
159	M	82		168	53	18.7783	PA	J159	0.621507
160	M	67		168	52	18.424	PA	J189	0.667044
161	M	24		171	58	19.8352	PA	J159	0.768437
162	F	84		150	40	17.7778	PA	J189	0.633683
163	M	68	ILD	163.8	56.6	21.0954	PA	J189	0.753558
164	M	50		165	54	19.8347	AP	J189	0.620446
165	F	85		150	40	17.7778	AP	J189	0.689788
166	M	44	old tuberculosis	179	72	22.4712	PA	J189	0.607082
167	F	33		163.6	58.6	21.8943	PA	J189	0.537906
168	M	72		172	77	26.0276	AP	J189	0.645103
169	M	82		174	70	23.1206	PA	J189	0.577737
170	M	25		173	76	25.3934	PA	J189	0.446565
171	M	82		157	50	20.2848	PA	J189	0.74752
172	M	67		158	62	24.8358	PA	J189	0.607195
173	M	84		165	50	18.3655	AP	J180	0.58853
174	M	89		155	50	20.8117	PA	J189	0.63454
175	F	36		158	55	22.0317	PA	J189	0.590215
176	M	31	old tuberculosis	175.1	59.3	19.3412	PA	J851	0.695637
177	F	86	pulmonary embolism	159	63	24.9199	AP	J189	0.575005
178	M	63	old tuberculosis	162	40	15.2416	AP	J180	0.594239
179	M	53	old tuberculosis	168	69	24.4473	AP	J189	0.755439
180	M	42		168	78	27.6361	PA	J159	0.500283
181	M	85		175	55	17.9592	AP	J189	0.740686
182	F	88		150	40	17.7778	AP	J189	0.626667
183	M	81	pulmonary embolism	168	65	23.03	AP	J189	0.704215
184	M	69		166.4	61.9	22.3555	PA	J189	0.553626
185	M	65		163	65	24.4646	AP	J189	0.638614
186	F	48	old tuberculosis	162.2	59.8	22.73	PA	J189	0.520545
187	F	81		158	75	30.0433	AP	J189	0.54187
188	F	85		160	65	25.3906	PA	J189	0.708249
189	M	42	old tuberculosis	178	68	21.4619	AP	J851	0.786699
190	M	80		162	45	17.1468	AP	J189	0.659835
191	M	43	old tuberculosis	169	69	24.1588	PA	J189	0.583577
192	M	31		175	72	23.5102	PA	J159	0.616819
193	M	73		170	70	24.2215	AP	J189	0.64468
194	F	75		154	68	28.6726	PA	J180	0.560337
195	F	82	old tuberculosis	149.9	46.4	20.6497	AP	J159	0.715297
196	M	62		168	50	17.7154	AP	J189	0.698978
197	M	70		171	62.9	21.5109	PA	J189	0.65254
198	M	77		168	50	17.7154	AP	J189	0.587138
199	F	91		150	45	20	AP	J100	0.596448
200	F	79	asthma	153	57	24.3496	AP	J189	0.649066
201	M	43		180	65	20.0617	AP	J189	0.699481
202	M	69	old tuberculosis	165	75	27.5482	AP	J189	0.798006
203	M	28		180	80	24.6914	PA	J189	0.715658
204	M	62		160	78	30.4688	AP	J851	0.730574
205	M	72		165	76	27.9155	AP	J189	0.743572
206	F	77		152	60	25.9695	AP	J180	0.702351
207	F	31		163	55	20.7008	AP	J189	0.411784
208	M	90	ILD	168	77	27.2817	PA	J159	0.504607
209	M	73		170	80	27.6817	PA	J189	0.559542
210	F	79	lung cancer	148	55	25.1096	AP	J189	0.579326
211	F	89		149	60	27.0258	AP	J189	0.653531
212	M	84		172	80	27.0416	AP	J189	0.606282
